# Supplementary material for: Low-Temperature 3D Printing Technology of Poly (Vinyl Alcohol) Matrix Conductive Hydrogel Sensors with Diversified Path Structures and Good Electric Sensing Properties
Source: Sensors (Basel). 2023 Sep 24;23(19):8063. doi: 10.3390/s23198063 (PMC10575391; doi:10.3390/s23198063)
Supplement: Supplementary file 1 [file sensors-23-08063-s001.zip]

Archive with 13 entries (13 files):
- Research highlights.pdf
- Supporting information M1.mp4
- Supporting information M10.mp4
- Supporting information M11.mp4
- Supporting information M2.mp4
- Supporting information M3.mp4
- Supporting information M4.mp4
- Supporting information M5.mp4
- Supporting information M6.mp4
- Supporting information M7.mp4
- Supporting information M8.mp4
- Supporting information M9.mp4
- Supporting Information.pdf
